# Supplementary material for: Quality of information in gestational diabetes mellitus videos on TikTok: Cross-sectional study
Source: PLoS One. 2025 Feb 6;20(2):e0316242. doi: 10.1371/journal.pone.0316242 (PMC11801523; doi:10.1371/journal.pone.0316242)
Supplement: S1 Appendix — (XLSX) [file pone.0316242.s001.xlsx]

## Sheet: Sheet1
Video	Video duration	Shares	Likes	Comments	Collections	Days since upload	DISCERN score	Content score	GQS score	JAMA score	label
1	27	77	418	160	35	1181	47	4	1	2	General users
2	38	2921	1423	877	463	1036	38.5	3	2	1	General users
3	60	3	16	0	5	258	49	5	3	2	General users
4	14	224	1534	3284	27	848	47	4	2	2	General users
5	51	978	7675	982	1053	307	35	1	2	2	General users
6	205	621	4584	337	363	90	51	7	3	2	General users
7	5	195	867	1760	184	210	46	5	2	1	General users
8	77	510	8366	265	1023	442	49	5	1	2	General users
9	43	1663	11000	1179	311	1727	45	4	2	1	General users
10	27	404	768	373	265	104	44	2	1	2	General users
11	19	995	1804	3286	197	544	42	3	2	2	General users
12	57	0	71	7	7	435	49	2	2	2	General users
13	7	56	699	97	102	675	46	2	3	1	General users
14	32	196	835	98	179	512	49	4	2	2	General users
15	5	34	514	658	119	612	40	3	1	1	General users
16	81	1016	2171	1259	618	481	47.5	5	2	2	General users
17	17	162	2014	1097	150	416	36	3	2	1	General users
18	123	215	433	986	56	453	48	4	2	2	General users
19	41	153	520	229	16	1613	47.5	5	2	1	General users
20	55	225	3014	169	94	141	39	2	2	2	General users
21	46	528	2972	1246	536	249	42	2	2	1	General users
22	31	113	2880	44	274	462	43	2	2	1	General users
23	90	2517	4265	1103	1863	278	49	8	3	2	General users
24	107	1968	14000	2032	1968	317	44	6	2	2	General users
25	71	111	1598	170	26	321	43.5	2	2	1	General users
26	15	404	8816	1853	1085	631	39	1	2	1	General users
27	83	634	2352	2070	173	413	42	2	3	2	General users
28	75	1278	3436	1639	399	514	38	3	2	1	General users
29	23	73	2837	843	67	1115	41	2	1	1	General users
30	29	300	873	821	107	252	43	7	3	2	General users
31	191	13000	16000	2429	9493	86	57	5	2	1	General users
32	62	204	502	157	82	511	48	5	2	2	General users
33	259	25000	21000	3357	14000	41	58	5	2	2	General users
34	36	9	75	6	14	1	47	2	2	1	General users
35	42	216	1085	595	213	349	51	3	3	2	General users
36	53	119	221	283	53	277	40	5	2	2	General users
37	77	2190	72000	544	1575	226	39	6	2	2	General users
38	33	16	134	20	10	638	41	7	2	2	General users
39	175	47	44	5	11	644	56	10	4	3	General users
40	16	429	843	2245	121	433	44	2	2	2	General users
41	9	107	46000	3345	156	1022	42	2	2	2	Individual science communicators
42	29	17000	47000	3346	4786	1090	48	2	2	1	Individual science communicators
43	243	5960	19000	5158	4204	483	61	11	4	3	Individual science communicators
44	204	6697	26000	3329	6982	210	59	10	4	3	Individual science communicators
45	26	156	1251	437	34	1013	41	3	2	2	Individual science communicators
46	34	189	456	171	94	180	46	4	2	2	Individual science communicators
47	241	0	2	0	1	124	52	8	3	2	News agencies
48	101	443	938	376	51	812	50	4	2	1	News agencies
49	98	221	348	121	84	370	42	3	2	2	News agencies
50	36	31	140	10	13	752	45	3	2	1	News agencies
51	61	109	508	312	55	657	45	5	2	2	Health professionals
52	46	478	2794	1394	244	678	48	2	2	2	Health professionals
53	19	78	187	110	24	538	45	2	3	2	Health professionals
54	57	72	610	199	60	780	49	6	3	2	Health professionals
55	74	149	362	41	61	775	53	7	2	2	Health professionals
56	25	128	151	20	39	249	51	5	2	2	Health professionals
57	30	77	238	23	52	722	47	3	2	2	Health professionals
58	83	667	2180	583	921	296	56	6	3	2	Health professionals
59	27	104	94	29	17	706	47	3	2	2	Health professionals
60	74	431	971	323	504	24	60	5	2	1	Health professionals
61	41	76	252	212	24	567	44	2	2	2	Health professionals
62	41	268	835	333	257	258	47	4	3	2	Health professionals
63	38	95	342	119	50	269	55	3	2	2	Health professionals
64	70	1432	2977	1418	484	577	54	3	2	1	Health professionals
65	35	9	82	12	5	425	59	4	2	2	Health professionals
66	50	2654	4117	2074	709	513	50	5	3	1	Health professionals
67	29	117	250	25	113	14	45	1	2	2	Health professionals
68	68	3	53	7	4	279	51	4	2	2	Health professionals
69	48	550	2009	648	45	859	44	3	3	2	Health professionals
70	71	42	289	33	49	611	61	7	3	2	Health professionals
71	33	339	1858	380	73	848	48	2	2	1	Health professionals
72	55	93	260	91	50	716	61	4	3	1	Health professionals
73	73	23	86	10	13	325	50	4	2	2	Health professionals
74	41	231	153	23	33	502	60	4	2	2	Health professionals
75	90	74	333	112	84	474	52.5	3	3	2	Health professionals
76	41	10	35	1	3	515	57	3	3	2	Health professionals
77	31	15	64	10	16	368	49.5	1	2	2	Health professionals
78	67	780	2661	734	424	632	57.5	4	2	2	Health professionals
79	37	8	153	8	10	616	49	2	3	1	Health professionals
80	30	560	854	231	107	235	51.5	1	2	2	Health professionals
81	79	857	14000	173	1536	566	49	4	3	2	Health professionals
82	33	341	263	35	167	566	55	4	2	2	Health professionals
83	41	66	348	183	41	604	42	1	2	1	Health professionals
84	51	1082	1829	962	502	133	53	8	3	2	Health professionals
85	47	39	73	12	23	618	45	3	2	2	Health professionals
86	45	1493	6257	360	893	725	56	3	2	2	Health professionals
87	30	3598	9030	3308	1348	637	49	3	2	1	Health professionals
88	21	289	881	377	175	250	49	5	3	2	Health professionals
89	39	31	127	37	22	291	49	5	2	1	Health professionals
90	23	44	183	25	44	550	52	3	2	2	Health professionals
91	18	545	1966	1010	366	224	49	7	3	2	Health professionals
92	51	1141	2362	563	536	324	52	4	3	2	Health professionals
93	30	5	58	2	6	39	48	4	2	2	Health professionals
94	49	27	91	7	25	110	41	2	2	2	Health professionals
95	57	182	2036	671	123	1119	45	7	2	2	Health professionals
96	55	915	2254	566	451	379	59	6	3	1	Health professionals
97	44	127	132	70	31	428	51	4	2	2	Health professionals
98	51	7616	16000	5952	6121	127	49	4	2	2	Health professionals
99	54	232	439	117	112	720	51	6	3	2	Health professionals
100	32	1476	3583	1236	446	749	39	3	2	1	Health professionals
101	67	31	45	21	14	523	56	4	3	2	Health professionals
102	37	134	700	565	275	103	48	5	3	2	Health professionals
103	34	551	270	48	62	844	48.5	4	2	2	Health professionals
104	66	12000	35000	4233	9532	516	47.5	3	2	2	Health professionals
105	61	205	812	454	178	259	46	3	2	2	Health professionals
106	89	912	2788	1072	399	524	51.5	2	3	2	Health professionals
107	99	774	2249	1013	328	664	55	7	2	2	Health professionals
108	14	169	282	319	49	281	49	2	3	2	Health professionals
109	442	2195	6031	1037	1061	397	59	5	2	2	Health professionals
110	53	107	595	81	20	823	49	4	3	2	Health professionals
111	213	7826	9424	2797	4876	57	51	4	2	2	Health professionals
112	39	4	11	2	2	489	49	3	2	2	Health professionals
113	25	22	263	91	14	476	51	5	2	1	Health professionals
114	33	3884	5370	1631	1207	250	54	5	3	2	Health professionals
115	40	863	2280	813	315	626	45	3	2	2	Health professionals
116	62	1607	2071	821	1005	112	48	10	4	3	Health professionals
117	50	29	131	9	22	28	44	2	2	2	Health professionals
118	28	8	145	127	16	357	49	2	3	2	Health professionals
119	31	36	62	7	17	356	48.5	4	2	2	Health professionals
120	46	154	581	374	145	429	41	1	2	2	Health professionals
121	38	4549	2572	675	559	412	47	3	2	2	Health professionals
122	40	67	391	76	140	371	48	2	3	2	Health professionals
123	72	63	202	62	39	81	51	4	2	2	Health professionals
124	26	93	496	53	83	439	44	2	2	2	Health professionals
125	48	98	204	61	49	446	46.5	3	3	2	Health professionals
126	35	417	1209	487	271	405	56	4	3	1	Health professionals
127	44	128	996	352	304	432	49	4	2	2	Health professionals
128	90	13000	29000	3896	3578	799	47	4	2	2	Health professionals
129	56	49	527	165	149	376	51	4	3	2	Health professionals
130	33	37	44	13	7	371	52	4	2	2	Health professionals
131	48	234	925	629	79	480	58	6	2	2	Health professionals
132	85	1276	1369	486	480	79	56	3	2	2	Health professionals
133	21	776	1484	740	131	473	45	2	2	2	Health professionals
134	41	112	285	229	66	458	48	3	2	2	Health professionals
135	18	27	119	34	16	368	44	3	3	2	Health professionals
136	39	3574	2024	1206	531	197	53	5	2	2	Health professionals
137	98	27	174	16	11	526	50	5	3	2	Health professionals
138	20	3	72	3	2	467	47	3	2	2	Health professionals
139	34	534	946	494	179	455	51	4	2	2	Health professionals
140	19	261	978	448	272	355	48	3	3	2	Health professionals
141	92	84	135	5	14	1140	64	9	4	3	Health professionals
142	41	73	263	105	39	479	46	1	2	2	Health professionals
143	44	25	182	34	38	452	52	3	2	2	Health professionals
144	34	85	97	12	23	994	56	4	2	1	Health professionals
145	59	13	41	7	1	125	43	4	2	2	Health professionals
146	52	1015	4638	1722	443	635	55	4	2	2	Health professionals
147	40	68	218	117	56	427	48	3	3	2	Health professionals
148	50	1	28	3	2	407	55	5	2	2	Health professionals
149	28	60	543	210	104	421	48	5	2	2	Health professionals
150	32	31	338	128	18	440	55	10	4	3	Health professionals
151	54	97	401	285	74	375	49	4	2	2	Health professionals
152	48	34	83	7	21	387	46	4	2	2	Health professionals
153	19	1	70	5	3	261	45	3	3	2	Health professionals
154	35	373	423	223	105	446	52	3	2	2	Health professionals
155	129	5	76	10	1	537	51	4	2	2	Health professionals
156	43	21	51	11	10	300	53	5	2	2	Health professionals
157	175	96	192	13	52	638	60	6	3	2	Health professionals
158	25	13	577	137	20	456	46	5	2	1	Health professionals
159	43	10	258	9	10	445	42	2	2	2	Health professionals
160	35	20	33	3	2	550	44	2	2	1	Health professionals
161	41	35	25	1	3	490	43	1	2	2	Health professionals
162	42	255	615	477	206	258	52	6	2	2	Health professionals
163	97	2454	4129	839	1168	315	48	2	3	2	Health professionals
164	21	0	19	0	1	459	44	2	2	2	Health professionals
165	94	398	1135	512	252	476	57	7	2	2	Health professionals
166	78	36	92	8	30	296	44	2	2	2	Health professionals
167	130	5030	14000	3201	2086	756	47	7	3	2	Health professionals
168	53	76	326	164	30	673	52	7	2	2	Health professionals
169	82	85	189	60	33	559	54	9	4	3	Health professionals
170	18	0	42	10	9	62	42	2	2	1	Health professionals
171	39	302	1102	346	161	1009	45	5	3	2	Health professionals
172	219	1246	2231	1614	628	119	60	9	4	3	Health professionals
173	25	201	1202	681	61	877	42	1	2	2	Health professionals
174	42	759	4367	1357	302	834	45	5	2	2	Health professionals
175	40	64	1050	395	124	625	44	6	2	2	Health professionals
176	28	219	606	302	105	296	44.5	2	2	2	Health professionals
177	97	405	1047	410	265	347	42	3	3	2	Health professionals
178	80	10000	12000	3291	3637	129	52	7	2	2	Health professionals
179	23	114	321	188	62	249	51	4	2	2	Health professionals
180	91	3494	9158	2391	3301	101	53	10	4	3	Health professionals
181	29	2	356	1	6	280	55	4	2	2	Health professionals
182	180	1845	3880	1237	1369	102	47	4	3	1	Health professionals
183	42	76	144	38	23	41	49	3	2	2	Health professionals
184	38	30	39	6	6	176	47	2	2	2	Health professionals
185	16	86	474	314	71	291	56	3	2	2	Health professionals
186	43	259	253	150	68	76	48	5	2	2	Health professionals
187	42	140	418	331	45	373	45	4	3	2	Health professionals
188	21	719	2206	857	256	672	48	4	2	2	Health professionals
189	44	64	235	73	64	68	48	1	3	2	Health professionals
190	63	635	2057	670	281	810	47	3	2	1	Health professionals
191	81	803	1949	551	776	269	56	5	2	2	Health professionals
192	88	18000	12000	3958	2601	143	64	6	3	2	Health professionals
193	64	649	1336	254	202	561	49	1	3	2	Health professionals
194	73	1374	567	198	155	596	52	5	2	2	Health professionals
195	40	9	41	2	5	262	48	4	2	2	Health professionals
196	35	531	10000	112	1365	513	56	3	2	1	Health professionals
197	70	226	919	224	160	596	48	4	2	2	Health professionals
198	28	40	113	8	17	257	52	5	2	2	Health professionals
199	127	95	127	25	25	152	54	3	3	2	Health professionals
200	42	3	14	4	0	297	51	4	2	2	Health professionals
201	42	270	1801	549	79	1220	38	2	2	2	Health professionals
202	53	3590	4505	799	1408	232	52	5	2	2	Health professionals
203	30	654	911	329	246	93	42	2	2	2	Health professionals
204	62	551	1178	54	421	143	44	2	2	2	Health professionals
205	53	18	42	2	15	665	48	5	2	3	Health professionals
206	52	933	3689	1308	195	1298	56	6	2	2	Health professionals
207	97	15000	31000	6647	8940	538	62	8	3	2	Health professionals
208	89	311	908	187	306	270	64	8	3	2	Health professionals
209	36	173	733	754	43	854	41	1	2	2	Health professionals
210	60	13	477	9	10	418	43	3	3	1	Health professionals
211	47	22	99	28	16	121	47	4	2	2	Health professionals
212	140	5303	9226	1866	3476	434	49	5	2	2	Health professionals
213	31	49	411	90	7	910	47	5	2	2	For-profit organizations
214	96	1196	1565	521	571	146	48	3	1	2	For-profit organizations
215	32	56	70	5	16	474	45.5	4	2	2	For-profit organizations
216	30	2378	4096	438	4427	110	39.5	2	1	1	For-profit organizations
